# Supplementary material for: Dietary Intake Mediates Ethnic Differences in Gut Microbial Composition
Source: Nutrients. 2022 Feb 4;14(3):660. doi: 10.3390/nu14030660 (PMC8840192; doi:10.3390/nu14030660)
Supplement: Supplementary file 1 [file nutrients-14-00660-s001.zip]

Archive with 1 entries (1 files):
- nutrients-1527306-supplementary.pdf
